# Supplementary material for: Heterogenous CD8+ T Cell Maturation and ‘Polarization’ in Acute and Convalescent COVID-19 Patients
Source: Viruses. 2022 Aug 28;14(9):1906. doi: 10.3390/v14091906 (PMC9504186; doi:10.3390/v14091906)
Supplement: Supplementary file 1 [file viruses-14-01906-s001.zip]

Archive with 1 entries (1 files):
- viruses-1825570-supplementary.pdf
